# Supplementary material for: Loss of NEDD8 in cancer cells causes vulnerability to immune checkpoint blockade in triple-negative breast cancer
Source: Nat Commun. 2024 Apr 27;15:3581. doi: 10.1038/s41467-024-47987-x (PMC11055868; doi:10.1038/s41467-024-47987-x)
Supplement: Supplementary file 8 — Source Data [file 41467_2024_47987_MOESM8_ESM.zip]

Archive with 3 entries (2 files):
- Papakyriacou_Source Data files/
- Papakyriacou_Source Data files/Papkyriacou_source data.xlsx
- Papakyriacou_Source Data files/Uncut membranes for WB_R3.pptx
