# Supplementary material for: Loss of NEDD8 in cancer cells causes vulnerability to immune checkpoint blockade in triple-negative breast cancer
Source: Nat Commun. 2024 Apr 27;15:3581. doi: 10.1038/s41467-024-47987-x (PMC11055868; doi:10.1038/s41467-024-47987-x)
Supplement: Supplementary file 8 — Source Data [file 41467_2024_47987_MOESM8_ESM.zip › Papakyriacou_Source Data files/Papkyriacou_source data.xlsx]

## Sheet: Figure 1A
IFNg	No ICB				Nivolumab				Durvalumab
0	125.877	-58.437	-546.327	-546.327	-307.803	-416.223	-546.327	-524.643	-698.115	-925.797	-513.801	-513.801
1250	1275.13	516.189	-199.383	-502.959	266.823	180.087	-101.805	234.297	28.299	-589.695	-231.909	-416.223
2500	472.821	884.817	-221.067	-362.013	13591.6	2467.75	93.351	255.981	700.503	2511.12	-253.593	1741.34
5000	451.137	1231.76	310.191	776.397	5991.4	13895.2	3768.79	5178.25	3443.53	4657.83	1220.92	808.923
10000	6154.03	4104.89	245.139	1502.81	13548.3	5525.19	10566.7	9807.78	5731.19	10002.9	15239.6	10469.1
Granzym B	No ICB				Nivolumab				Durvalumab
0	1483.8	1736.43	1155.38	1155.38	1180.65	1130.12	1155.38	1003.81	978.543	776.439	1054.33	1003.81
1250	4363.78	3201.69	1761.7	1256.44	3050.11	2949.06	1610.12	1660.64	4212.21	2140.64	1913.27	1408.01
2500	3605.89	5576.41	1559.59	1559.59	9315.33	6435.35	2266.96	2317.48	6940.61	8355.34	1963.8	3934.31
5000	3909.05	7344.82	2974.32	5197.46	17096.3	23108.9	9694.28	8330.08	12043.7	18106.9	2671.16	4186.94
10000	14570	10881.6	2721.69	7723.76	32658.3	21188.9	18536.3	23083.7	22704.7	33820.4	33188.9	16616.3

## Sheet: Figure 2B
MDA-MB-231	Ctrl	NEDD8 KO		HCC1937	Ctrl	NEDD8 KO
0	23.4553	25.6285		0	18.3248	20.0754
1	24.2093	26.5497		1	19.2125	21.1882
6	25.8903	28.5553		6	19.6706	22.2213
12	29.2804	32.2872		12	22.6527	25.2438
18	32.7296	36.5645		18	25.1657	28.7333
24	37.1385	41.3588		24	28.8199	32.1975
30	41.9374	46.425		30	32.0123	36.9788
36	46.8549	51.7276		36	36.7783	42.0738
42	52.5354	55.3695		42	42.1313	47.4971
48	58.009	60.9023		48	48.5423	53.2913
54	62.3692	63.7319		54	53.5491	57.2873
60	65.8001	67.3406		60	58.9132	61.5187
66	69.5944	70.0802		66	63.6346	65.1385
72	73.4362	74.214		72	69.6532	69.3567
78	76.1463	77.2526		78	73.4363	71.8714
84	80.0974	80.8499		84	77.7841	74.9948
90	83.2779	82.8934		90	80.705	78.1789
96	86.9027	85.9062		96	84.9135	82.4048
102	88.7597	88.3222		102	87.1738	84.791
108	91.5283	91.3593		108	90.1693	87.3305
114	94.0817	93.1467		114	92.6007	90.102
120	95.4855	95.2222		120	94.7738	92.314
126	96.8366	96.8209		126	96.4657	93.978
132	98.431	98.1561		132	97.981	95.6639
138	98.8956	99.0142		138	98.8607	97.2957
144	99.6552	99.8024		144	99.5487	98.3183
150	99.7423	99.748		150	99.8098	98.9727
156	99.9494	99.8201		156	99.914	99.3441
162	99.9309	99.9449		162	99.9395	99.5968
168	99.9655	99.9493		168	99.9733	99.829
174	99.9979	99.9651		174	99.9936	99.9461
180	99.9664	99.9867		180	99.9735	99.9568
186	99.9727	99.9819		186	99.9907	99.9206
192	99.9822	99.9899		192	100	99.9455

## Sheet: Figure 2D
MDA-MB-231, Ctrl	3000	1500	750	75	DMSO		MDA-MB-231, NEDD8 KO	3000	1500	750	75	DMSO
0	11.1854	14.5995	17.2606	20.0436	14.3622		0	20.6845	21.7574	30.1814	29.2898	27.4952
4	12.154	15.7956	17.5423	23.6221	16.2544		4	20.4685	20.8815	29.5509	32.884	31.4426
8	12.7095	16.2006	17.025	26.6595	18.7089		8	22.8534	23.311	32.1315	36.9472	35.7923
12	12.903	16.3968	17.728	30.0427	21.2459		12	25.5442	26.4223	37.2667	41.4308	39.8605
16	12.9946	16.7812	18.4953	33.0388	23.9388		16	27.5477	29.2489	41.1402	45.8948	44.1898
20	13.1396	16.9655	19.1716	35.9048	26.3303		20	29.6351	31.2589	44.7557	51.414	49.2448
24	13.5126	17.1936	19.6031	40.0136	28.822		24	31.035	33.5852	49.0028	57.9121	55.4705
28	14.7524	18.5947	21.154	45.4048	32.3141		28	34.0826	36.6479	53.5922	64.1945	61.2037
32	14.1496	18.0586	20.822	51.2401	36.8995		32	35.2335	39.194	57.5027	69.9597	66.8505
36	14.0173	17.9556	21.6366	57.031	41.3645		36	38.0688	43.3505	64.1612	76.9063	73.063
40	14.0661	17.9354	22.6859	62.0941	46.2836		40	41.1662	48.1155	70.2233	82.9071	78.638
44	13.9486	18.2259	24.0806	68.8224	50.8312		44	45.5442	53.0746	76.5584	87.8965	83.5974
48	14.6144	19.0956	25.3118	75.262	56.267		48	49.4335	57.6311	81.6749	92.2264	88.0478
52	14.6552	19.8736	27.5098	81.5994	62.1942		52	53.8079	64.0451	86.6048	94.8908	91.0644
56	14.6243	20.6326	29.992	88.1341	68.6989		56	59.3586	70.2759	91.2027	96.5731	93.8853
60	14.9146	21.4928	32.2375	92.1559	75.0124		60	65.2842	76.9287	94.3533	97.4608	95.8203
64	15.4072	22.6629	35.6737	95.1343	80.0508		64	71.1973	82.201	96.221	97.7984	97.1625
68	15.6905	24.0862	38.8808	96.6142	83.6316		68	76.8765	86.085	97.2934	98.3889	97.9306
72	16.575	25.4694	42.3397	97.5959	86.7358		72	81.1768	89.9234	98.0375	98.6807	98.3635
76	16.8677	27.2495	46.6602	98.3551	89.5399		76	86.2314	93.4105	98.6198	99.0012	98.7742
80	17.9704	29.7628	51.3286	98.8307	91.4607		80	90.1203	95.6704	99.0879	99.4443	99.2076
84	19.1526	31.9485	56.0905	99.1706	93.3432		84	93.1785	97.2572	99.3372	99.6944	99.4609
88	19.9295	34.3123	60.8088	99.3982	95.0298		88	95.0342	98.0766	99.4609	99.7844	99.6095
92	21.0199	36.9711	65.9434	99.4773	96.465		92	96.3111	98.5667	99.6805	99.8667	99.7925
96	22.7817	39.9874	71.1202	99.6486	97.1667		96	97.1489	99.2179	99.8358	99.8954	99.8385
100	23.612	42.9557	76.2497	99.6319	98.01		100	98.1174	99.4617	99.8802	99.8776	99.8499
104	25.5264	47.0109	81.0742	99.7447	98.9087		104	98.5705	99.722	99.9125	99.9065	99.9579
108	27.3856	50.832	85.3705	99.7449	99.3435		108	99.2065	99.8067	99.9274	99.9362	99.9538
112	29.2684	54.5497	89.1397	99.8206	99.529		112	99.318	99.8662	99.9424	99.9429	99.9496
116	31.0529	58.5908	91.6647	99.8265	99.627		116	99.5718	99.909	99.9902	99.9164	99.9526
120	34.446	63.1822	93.743	99.8313	99.6161		120	99.762	99.9317	99.9931	99.929	99.9615
124	36.0289	67.6128	95.6459	99.8255	99.6724		124	99.838	99.9575	99.9936	99.9499	99.9638
128	39.1073	72.9404	96.4561	99.778	99.6904		128	99.9141	99.9623	100	99.9413	99.9665
132	42.1912	76.5992	97.7014	99.7177	99.6675		132	99.9131	99.9698	99.9949	99.9441	99.9555
136	45.3868	81.014	98.2147	99.7804	99.657		136	99.9322	99.9724	99.9988	99.9393	99.9703

## Sheet: Figure 2E
MDA-MB-231				HCC1937
Log(M)	WT ctrl	NEDD8 KO		Log(M)	Ctrl	NEDD8 KO
-5.52288	27.0835	25.7459		-5.52288	23.4376	23.5296
-6	33.6636	31.5705		-6	31.8642	25.7289
-6.52288	76.0245	69.0057		-6.52288	59.2734	56.1917
-7	91.037	90.1869		-7	81.5758	81.9588
-7.52288	96.5553	93.3808		-7.52288	85.5604	86.9368
-8	95.7854	96.0241		-8	84.0298	90.8203
-8.52288	97.6316	96.6225		-8.52288	88.2337	87.58
-9	95.2512	98.4729		-9	88.1465	85.6069

## Sheet: Figure 3E
MDA-MB-231	1	0.4	0.1	0.01	0.1% DMSO		MDA-MB-231, NEDD8 KO	1000	400	100	10	0.1% DMSO
0	13.7921	13.0337	12.8548	14.3262	13.6943		0	15.6656	16.8548	14.5493	14.5011	15.2624
6	17.8221	17.2327	17.4303	18.47	17.8697		6	17.9835	20.5092	19.6141	19.9257	20.4546
12	18.5719	19.5599	21.0858	21.9313	22.0505		12	17.6844	21.8384	23.0222	24.2718	24.9356
18	17.4501	20.2484	24.7846	26.555	26.3255		18	16.4995	21.0744	26.24	30.2206	30.6602
24	17.1193	20.2262	27.6566	31.2287	30.783		24	16.0109	20.657	26.6547	36.6367	37.1371
30	16.703	21.4116	31.0953	36.7725	36.6512		30	14.866	19.9124	25.5188	42.4733	44.4002
36	15.374	22.289	34.2927	43.8824	43.9361		36	14.539	19.3105	24.762	51.6742	53.4538
42	15.0169	23.0312	38.3889	50.7627	51.3919		42	14.9255	19.0173	24.4409	59.9718	62.0797
48	14.969	22.0558	41.5503	59.9573	60.3302		48	14.3001	18.6696	23.1035	68.3593	69.3736
54	13.8771	22.7587	47.1737	68.6428	68.1112		54	14.5582	17.9273	21.366	75.1115	76.4979
60	13.7031	24.3309	52.3304	76.7014	72.697		60	14.1296	18.1122	21.6877	79.8496	80.6362
66	13.0328	23.7109	57.169	80.2903	79.3178		66	13.8746	17.9509	21.6332	82.8415	84.0991
72	12.6383	28.9198	61.2709	85.1994	83.7177		72	13.7871	17.2407	21.7202	85.1151	84.4387

## Sheet: Figure 4A
	231 ctrl				231 N8 KO
HLA-DRA	50522000	55820000	64595000		74552000	83831000	90293000	95806000
HLA-DRB1	50172000	47444000	48774000	27442000	81176000	85844000	77478000	78448000

## Sheet: Figure 4B
	no IFNg					IFNg 50 ng/ml
231, Ctrl	34.3	29.2	15.85	20.4	14.15		62.95	50.55	56.3	42.75
231, NEDD8 KO	52.35	52.55	39	42.6	35.25		72	63.9	52.55	56.8
HCC, Ctrl	22.7	13.8	8.47	6.485	8.105		40.5	30.6	20.2	22.1
HCC, NEDD8 KO	49	28.85	23	32.7	25.75		59.85	50.6	59	46

## Sheet: Figure 4C
NoICB	Ctrl				NEDD8 KO
10	5309.95	9226.66	16971.3	16894.7	10480.1	40841.8	35754.5	21729.8
5	3490.31	13919.5	19107.3	25910.2	3185.91	29829.1	23359.5	36841.1
2.5	1650.56	16970.7	12901.2	11600.2	8625.34	23257.2	27144.5	29981.2
1.25	2258.05	3697.2	12724.3	27565.5	4588.91	12156.4	14169.1	29228.3
0	2846.67	5675.81	4917.46	2086.61	2880.89	5842.93	4040.8	1881.65
Nivo	Ctrl				NEDD8 KO
10	25519.6	23945	19029.5	20694.4	38863.7	58082.9	40289.4	57799.2
5	36628.5	42786.3	27904.1	36140.3	44525.3	80457.2	47152.5	55396.3
2.5	2330.64	36170.7	20665.3	23509.8	38428.8	54148.5	35087.8	48424.2
1.25	7454.48	14903.6	9952.29	13824.3	10533.9	53405.8	62464.5	47389
0	2951.29	6564.33	7736.11	1733.26	3339.32	6576.19	4372.34	1624.44
Durva	Ctrl				NEDD8 KO
10	17028	17542.5	22796.4	12195	50614	67186.8	59734.1	47535.9
5	36908.6	33079.8	24599.1	42161.4	51164.8	73825.9	86299.4	63073.4
2.5	2198.08	33288.2	40619.8	18139.4	4438.28	70042.8	71490.8	71692.4
1.25	6888.3	16073.5	31148.4	12466.8	22912.1	47717.8	59286.3	55259.9
0	2933.86	6898.92	8380.82	1180.48	3865.51	6322.67	4769.26	2172.83

## Sheet: Figure 4D
CD8+	Ctrl						NEDD8 KO
No ICB	0.355	2.135	2.23	3.485	0.805	1.715	1.215	3.895	3.34	5.14	1.22	3.015
Nivo	0.555	2.795	1.005	3.19	0.575	1.825	2.52	6.29	3.825	5.23	1.64	3.725
Durva	0.62	2.925	0.895	3.505	0.575	1.49	2.57	7.77	5.95	7.33	1.535	5.25
CD4+	Ctrl						NEDD8 KO
No ICB	0.375	0.58	2.205	0.37	1.17	1.45	0.93	1.05	3.92	0.695	4.46	2.22
Nivo	0.35	0.38	1.57	0.56	1.47	1.225	0.97	0.91	3.035	0.655	5.06	2.36
Durva	0.42	0.37	1.5	0.535	1.02	1.19	1.88	1.27	4.435	0.625	6.05	2.785

## Sheet: Figure 4G
	Ctrl				NEDD8 KO				NEDD8-T
No ICB	3225.03	4912.1	1315.8	2527.58	2686.26	17947.7	1976.69	5128.64	4807.42	14176.9	4154.32	5789.93
Nivo, 10 μg/ml	9317.42	10381	4713.88	5992.99	7054.74	20052	17037.2	17208.5	13807.1	12811.5	34455.4	28454.4

[truncated: 33 more sheets: Figure 4E, Figure 5B, Figure 5C, Figure 5D, Figure 5E, Figure 5G, Figure 6A, Figure 6B, Figure 6C, Figure 6D, Figure 7B, Figure 7C, Figure 7D, Figure 7E, Figure 7F, Figure S1B, Figure S1D, Figure S3D, Figure S4A, Figure S4D …]
